# Supplementary material for: Normal and Aberrant TALE-Class Homeobox Gene Activities in Pro-B-Cells and B-Cell Precursor Acute Lymphoblastic Leukemia
Source: Int J Mol Sci. 2022 Oct 6;23(19):11874. doi: 10.3390/ijms231911874 (PMC9570312; doi:10.3390/ijms231911874)
Supplement: Supplementary file 1 [file ijms-23-11874-s001.zip]

Archive with 1 entries (1 files):
- ijms-1942385-supplementary.pdf
